# Supplementary material for: Nomogram Model for Predicting the Prognosis of High-Grade Glioma in Adults Receiving Standard Treatment: A Retrospective Cohort Study
Source: J Clin Med. 2022 Dec 27;12(1):196. doi: 10.3390/jcm12010196 (PMC9821755; doi:10.3390/jcm12010196)
Supplement: Supplementary file 1 [file jcm-12-00196-s001.zip]

Archive with 1 entries (1 files):
- jcm-2063431-supplementary.pdf
